# Supplementary material for: Explaining detection heterogeneity with finite mixture and non-Euclidean movement in spatially explicit capture-recapture models
Source: PeerJ. 2022 Jun 7;10:e13490. doi: 10.7717/peerj.13490 (PMC9186326; doi:10.7717/peerj.13490)
Supplement: Supplemental Information 4 [file peerj-10-13490-s004.zip]

Archive with 18 entries (18 files):
- DataS1/.Rhistory
- DataS1/example.R
- DataS1/example_data.RData
- DataS1/linear.tfw
- DataS1/linear.tif
- DataS1/linear.tif.aux.xml
- DataS1/linear.tif.ovr
- DataS1/linear.tif.xml
- DataS1/vrm.tfw
- DataS1/vrm.tif
- DataS1/vrm.tif.aux.xml
- DataS1/vrm.tif.ovr
- DataS1/vrm.tif.xml
- DataS1/water.tfw
- DataS1/water.tif
- DataS1/water.tif.aux.xml
- DataS1/water.tif.ovr
- DataS1/water.tif.xml
