# Supplementary material for: Explaining detection heterogeneity with finite mixture and non-Euclidean movement in spatially explicit capture-recapture models
Source: PeerJ. 2022 Jun 7;10:e13490. doi: 10.7717/peerj.13490 (PMC9186326; doi:10.7717/peerj.13490)
Supplement: Supplemental Information 4 [file peerj-10-13490-s004.zip › DataS1/example.R]

## load libraries
library(secr) 
library(rgeos)
library(rgdal)
library(gdistance)

# Clear workspace
rm(list=ls())

# Load data
load("example_data.RData") # trap locations and capture history
road_rat <- raster("linear.tif") # road density
vrm_rat <- raster("vrm.tif") # Terrain ruggedness
water_rat <- raster("water.tif") # water body density

# Aggregate rasters to make them run in a reasonable amount of time
fact = 2
road_rat <- aggregate(road_rat,fact=2^fact)
vrm_rat <- aggregate(vrm_rat,fact=2^fact)
water_rat <- aggregate(water_rat,fact=2^fact)

# User dist to transform cost dynamically
dyndfn1 <- function (xy1, xy2, mask) {
  if (missing(xy1)) return(character(0))
  
  # Get cost param alpha
  miscparm <- attr(mask, 'miscparm')
  alpha2 <- miscparm[1]# can never be <= 0 
  
  # Make cost surface and rescale,
  cost <- cov_rast
  if(mov_var == "linear"){
    cost <- exp(alpha2*cost) # Exponential transform can be negative, roads help or don't   
  }
  else{
    cost <- exp(exp(alpha2)*cost) # Exponential transform, cannot allow water to be negative   
  }
  
  # conductance is inverse of friction
  trans <- transition(cost, transitionFunction = function(x) 1/mean(x),
                      directions = 16) # Should take < 5mins
  trans <- geoCorrection(trans, scl = F,)
  out <- costDistance(trans, as.matrix(xy1), as.matrix(xy2))   
  
  # Fix weird distances
  out[!is.finite(out)] <- Inf
  out[out < 0] <- Inf
  out[is.na(out)] <- Inf  
  # Return obj
  return(out)
}    

# Make masks
den_msk <- make.mask(trp, buffer = buff, 
                     spacing=1000, 
                     type="trapbuffer", 
                     poly=wtr, 
                     poly.habitat=F, 
                     keep.poly=F)

# Fit Euclidean model
euclidean_mod <- secr.fit(eh,
                     model=list(g0~bk+sex, sigma ~ sex), 
                     den_msk, trace=T, CL=T,
                     iterlim = 1e6,
                     verify = F)

# Fit Euclidean model with mixture
euclidean_mix_mod <- secr.fit(eh,
                          model=list(g0~bk+sex, sigma ~ sex + h2), 
                          den_msk, trace=T, CL=T,
                          verify = F,
                          iterlim = 1e6,
                          start = euclidean_mod)

# Fit road density model
cov_rast <- road_rat
mov_var <- "linear"
road_mod <- secr.fit(eh,
                     model = list(g0~bk+sex, sigma ~ sex),
                     den_msk, trace=T, CL=T,
                     details = list(miscparm = c(alpha2 = 0),
                                    userdist = dyndfn1),
                     verify = F,
                     iterlim = 1e6,
                     start = euclidean_mod)

# Need to fix variance
#road_mod_fix <- secr.fit(eh,
#                             model = list(g0~bk+sex, sigma ~ sex),
#                             den_msk, trace=T, CL=T,
#                             details = list(miscparm = c(alpha2 = 0),
#                                            userdist = dyndfn1),
#                             start = road_mod, 
#                             method = "none")

# Fit terrain ruggedness model
cov_rast <- vrm_rat
mov_var <- "vrm"
vrm_mod <- secr.fit(eh,
                     model = list(g0~bk+sex, sigma ~ sex),
                     den_msk, trace=T, CL=T,
                     details = list(miscparm = c(alpha2 = -10),
                                    userdist = dyndfn1),
                     verify = F,
                    iterlim = 1e6,
                    start = euclidean_mod)

# Fit Water body density model
cov_rast <- water_rat
mov_var <- "water"
water_mod <- secr.fit(eh,
                    model = list(g0~bk+sex, sigma ~ sex),
                    den_msk, trace=T, CL=T,
                    details = list(miscparm = c(alpha2 = -10),
                                   userdist = dyndfn1),
                    verify = F,
                    iterlim = 1e6,
                    start = euclidean_mod)

# Compare All these models
AIC(euclidean_mod,euclidean_mix_mod,road_mod,vrm_mod,water_mod)
LR.test(road_mod,euclidean_mod)
LR.test(vrm_mod,euclidean_mod)
LR.test(water_mod,euclidean_mod)
