# Supplementary material for: Explaining detection heterogeneity with finite mixture and non-Euclidean movement in spatially explicit capture-recapture models
Source: PeerJ. 2022 Jun 7;10:e13490. doi: 10.7717/peerj.13490 (PMC9186326; doi:10.7717/peerj.13490)
Supplement: Supplemental Information 4 [file peerj-10-13490-s004.zip › DataS1/linear.tif.aux.xml]

<PAMDataset>
  <Metadata>
    <MDI key="DataType">Generic</MDI>
  </Metadata>
  <Metadata domain="Esri">
    <MDI key="PyramidResamplingType">NEAREST</MDI>
  </Metadata>
  <PAMRasterBand band="1">
    <Histograms>
      <HistItem>
        <HistMin>1</HistMin>
        <HistMax>9</HistMax>
        <BucketCount>256</BucketCount>
        <IncludeOutOfRange>1</IncludeOutOfRange>
        <Approximate>0</Approximate>
        <HistCounts>2640855|0|0|0|0|0|0|0|0|0|0|0|0|0|0|0|0|0|0|0|0|0|0|0|0|0|0|0|0|0|0|20837|0|0|0|0|0|0|0|0|0|0|0|0|0|0|0|0|0|0|0|0|0|0|0|0|0|0|0|0|0|0|0|12110|0|0|0|0|0|0|0|0|0|0|0|0|0|0|0|0|0|0|0|0|0|0|0|0|0|0|0|0|0|0|0|29527|0|0|0|0|0|0|0|0|0|0|0|0|0|0|0|0|0|0|0|0|0|0|0|0|0|0|0|0|0|0|0|27804|0|0|0|0|0|0|0|0|0|0|0|0|0|0|0|0|0|0|0|0|0|0|0|0|0|0|0|0|0|0|0|13427|0|0|0|0|0|0|0|0|0|0|0|0|0|0|0|0|0|0|0|0|0|0|0|0|0|0|0|0|0|0|0|695|0|0|0|0|0|0|0|0|0|0|0|0|0|0|0|0|0|0|0|0|0|0|0|0|0|0|0|0|0|0|0|246|0|0|0|0|0|0|0|0|0|0|0|0|0|0|0|0|0|0|0|0|0|0|0|0|0|0|0|0|0|0|0|34</HistCounts>
      </HistItem>
    </Histograms>
    <GDALRasterAttributeTable>
      <FieldDefn index="0">
        <Name>Rowid</Name>
        <Type>0</Type>
        <Usage>0</Usage>
      </FieldDefn>
      <FieldDefn index="1">
        <Name>VALUE</Name>
        <Type>0</Type>
        <Usage>0</Usage>
      </FieldDefn>
      <FieldDefn index="2">
        <Name>COUNT</Name>
        <Type>0</Type>
        <Usage>0</Usage>
      </FieldDefn>
      <Row index="0">
        <F>0</F>
        <F>1</F>
        <F>244722011</F>
      </Row>
      <Row index="1">
        <F>1</F>
        <F>2</F>
        <F>1489355</F>
      </Row>
      <Row index="2">
        <F>2</F>
        <F>3</F>
        <F>932621</F>
      </Row>
      <Row index="3">
        <F>3</F>
        <F>4</F>
        <F>2437740</F>
      </Row>
      <Row index="4">
        <F>4</F>
        <F>5</F>
        <F>2122683</F>
      </Row>
      <Row index="5">
        <F>5</F>
        <F>6</F>
        <F>964157</F>
      </Row>
      <Row index="6">
        <F>6</F>
        <F>7</F>
        <F>138833</F>
      </Row>
      <Row index="7">
        <F>7</F>
        <F>8</F>
        <F>53862</F>
      </Row>
      <Row index="8">
        <F>8</F>
        <F>9</F>
        <F>15413</F>
      </Row>
      <Row index="9">
        <F>9</F>
        <F>10</F>
        <F>627</F>
      </Row>
    </GDALRasterAttributeTable>
    <Metadata>
      <MDI key="BandName">linear_mask</MDI>
      <MDI key="SourceBandIndex">0</MDI>
      <MDI key="STATISTICS_COVARIANCES">0.4071854085657815</MDI>
      <MDI key="STATISTICS_EXCLUDEDVALUES"></MDI>
      <MDI key="STATISTICS_MAXIMUM">9</MDI>
      <MDI key="STATISTICS_MEAN">1.1158801472209</MDI>
      <MDI key="STATISTICS_MINIMUM">1</MDI>
      <MDI key="STATISTICS_SKIPFACTORX">1</MDI>
      <MDI key="STATISTICS_SKIPFACTORY">1</MDI>
      <MDI key="STATISTICS_STDDEV">0.63811081213672</MDI>
    </Metadata>
  </PAMRasterBand>
</PAMDataset>
