# Supplementary material for: Explaining detection heterogeneity with finite mixture and non-Euclidean movement in spatially explicit capture-recapture models
Source: PeerJ. 2022 Jun 7;10:e13490. doi: 10.7717/peerj.13490 (PMC9186326; doi:10.7717/peerj.13490)
Supplement: Supplemental Information 4 [file peerj-10-13490-s004.zip › DataS1/vrm.tif.aux.xml]

<PAMDataset>
  <Metadata>
    <MDI key="DataType">Generic</MDI>
  </Metadata>
  <Metadata domain="Esri">
    <MDI key="PyramidResamplingType">NEAREST</MDI>
  </Metadata>
  <PAMRasterBand band="1">
    <Histograms>
      <HistItem>
        <HistMin>1</HistMin>
        <HistMax>1.664215564727783</HistMax>
        <BucketCount>256</BucketCount>
        <IncludeOutOfRange>1</IncludeOutOfRange>
        <Approximate>0</Approximate>
        <HistCounts>1900288|321654|152827|88852|57926|40954|30641|23628|18677|15045|12228|10438|8682|7429|6302|5472|4663|4006|3459|3213|2755|2447|2228|1871|1695|1527|1377|1189|1083|1040|897|843|765|663|608|588|550|446|464|391|370|335|310|260|259|207|241|220|196|167|165|172|149|130|152|114|126|116|106|105|88|94|83|68|83|64|62|59|75|65|65|50|35|42|36|43|39|36|43|26|35|28|27|27|28|17|32|18|23|24|12|22|22|18|11|11|12|20|5|10|9|17|9|11|10|7|8|7|10|9|9|9|10|5|4|1|3|6|2|5|3|4|2|3|4|5|3|2|3|5|4|2|3|3|1|1|3|1|2|3|0|3|1|2|1|2|0|0|2|1|1|2|1|1|0|0|1|3|0|3|1|1|1|2|0|1|0|0|1|0|1|0|0|0|2|1|1|1|0|0|0|1|1|1|1|1|2|0|0|1|0|0|1|0|0|0|0|2|0|0|0|0|1|0|0|0|0|1|0|0|0|0|1|1|0|0|0|1|0|0|0|0|0|0|1|0|0|0|0|0|0|0|0|0|0|0|1|0|0|0|1|0|0|0|0|0|0|1|0|0|0|0|0|0|0|1</HistCounts>
      </HistItem>
    </Histograms>
    <Metadata>
      <MDI key="BandName">Band_1</MDI>
      <MDI key="SourceBandIndex">0</MDI>
      <MDI key="STATISTICS_COVARIANCES">0.000136667301753322</MDI>
      <MDI key="STATISTICS_EXCLUDEDVALUES"></MDI>
      <MDI key="STATISTICS_MAXIMUM">1.6642155647278</MDI>
      <MDI key="STATISTICS_MEAN">1.0044063602772</MDI>
      <MDI key="STATISTICS_MINIMUM">1</MDI>
      <MDI key="STATISTICS_SKIPFACTORX">1</MDI>
      <MDI key="STATISTICS_SKIPFACTORY">1</MDI>
      <MDI key="STATISTICS_STDDEV">0.011690479107091</MDI>
    </Metadata>
  </PAMRasterBand>
</PAMDataset>
