# Supplementary material for: Explaining detection heterogeneity with finite mixture and non-Euclidean movement in spatially explicit capture-recapture models
Source: PeerJ. 2022 Jun 7;10:e13490. doi: 10.7717/peerj.13490 (PMC9186326; doi:10.7717/peerj.13490)
Supplement: Supplemental Information 4 [file peerj-10-13490-s004.zip › DataS1/vrm.tif.xml]

<?xml version="1.0" encoding="UTF-8"?>
<metadata xml:lang="en"><Esri><CreaDate>20191126</CreaDate><CreaTime>11140300</CreaTime><ArcGISFormat>1.0</ArcGISFormat><SyncOnce>FALSE</SyncOnce><DataProperties><itemProps><itemName Sync="TRUE">vrm.tif</itemName><itemLocation><linkage Sync="TRUE">file://C:\Users\MarrotRo\Desktop\spatial_data\trp_models\Crib_Road_WMU19_2017\vrm.tif</linkage><protocol Sync="TRUE">Local Area Network</protocol></itemLocation><imsContentType Sync="TRUE">002</imsContentType><nativeExtBox><westBL Sync="TRUE">759720.000000</westBL><eastBL Sync="TRUE">820500.000000</eastBL><southBL Sync="TRUE">12570900.000010</southBL><northBL Sync="TRUE">12639180.000010</northBL><exTypeCode Sync="TRUE">1</exTypeCode></nativeExtBox></itemProps><coordRef><type Sync="TRUE">Projected</type><geogcsn Sync="TRUE">GCS_North_American_1983</geogcsn><csUnits Sync="TRUE">Linear Unit: Meter (1.000000)</csUnits><projcsn Sync="TRUE">NAD_1983_Ontario_MNR_Lambert</projcsn><peXml Sync="TRUE">&lt;ProjectedCoordinateSystem xsi:type='typens:ProjectedCoordinateSystem' xmlns:xsi='http://www.w3.org/2001/XMLSchema-instance' xmlns:xs='http://www.w3.org/2001/XMLSchema' xmlns:typens='http://www.esri.com/schemas/ArcGIS/10.3'&gt;&lt;WKT&gt;PROJCS[&amp;quot;NAD_1983_Ontario_MNR_Lambert&amp;quot;,GEOGCS[&amp;quot;GCS_North_American_1983&amp;quot;,DATUM[&amp;quot;D_North_American_1983&amp;quot;,SPHEROID[&amp;quot;GRS_1980&amp;quot;,6378137.0,298.257222101]],PRIMEM[&amp;quot;Greenwich&amp;quot;,0.0],UNIT[&amp;quot;Degree&amp;quot;,0.0174532925199433]],PROJECTION[&amp;quot;Lambert_Conformal_Conic&amp;quot;],PARAMETER[&amp;quot;false_easting&amp;quot;,930000.0],PARAMETER[&amp;quot;false_northing&amp;quot;,6430000.0],PARAMETER[&amp;quot;central_meridian&amp;quot;,-85.0],PARAMETER[&amp;quot;standard_parallel_1&amp;quot;,44.5],PARAMETER[&amp;quot;standard_parallel_2&amp;quot;,53.5],PARAMETER[&amp;quot;latitude_of_origin&amp;quot;,0.0],UNIT[&amp;quot;Meter&amp;quot;,1.0],AUTHORITY[&amp;quot;EPSG&amp;quot;,3161]]&lt;/WKT&gt;&lt;XOrigin&gt;-35121300&lt;/XOrigin&gt;&lt;YOrigin&gt;-18032700&lt;/YOrigin&gt;&lt;XYScale&gt;124921975.83361751&lt;/XYScale&gt;&lt;ZOrigin&gt;-100000&lt;/ZOrigin&gt;&lt;ZScale&gt;10000&lt;/ZScale&gt;&lt;MOrigin&gt;-100000&lt;/MOrigin&gt;&lt;MScale&gt;10000&lt;/MScale&gt;&lt;XYTolerance&gt;0.001&lt;/XYTolerance&gt;&lt;ZTolerance&gt;0.001&lt;/ZTolerance&gt;&lt;MTolerance&gt;0.001&lt;/MTolerance&gt;&lt;HighPrecision&gt;true&lt;/HighPrecision&gt;&lt;WKID&gt;3161&lt;/WKID&gt;&lt;LatestWKID&gt;3161&lt;/LatestWKID&gt;&lt;/ProjectedCoordinateSystem&gt;</peXml></coordRef><RasterProperties><General><PixelDepth Sync="TRUE">32</PixelDepth><HasColormap Sync="TRUE">FALSE</HasColormap><CompressionType Sync="TRUE">LZW</CompressionType><NumBands Sync="TRUE">1</NumBands><Format Sync="TRUE">TIFF</Format><HasPyramids Sync="TRUE">TRUE</HasPyramids><SourceType Sync="TRUE">continuous</SourceType><PixelType Sync="TRUE">floating point</PixelType><NoDataValue Sync="TRUE">-9</NoDataValue></General></RasterProperties></DataProperties><SyncDate>20191126</SyncDate><SyncTime>11140300</SyncTime><ModDate>20191126</ModDate><ModTime>11140300</ModTime></Esri><dataIdInfo><envirDesc Sync="TRUE"> Version 6.2 (Build 9200) ; Esri ArcGIS 10.3.1.4959</envirDesc><dataLang><languageCode value="eng" Sync="TRUE"></languageCode><countryCode value="CAN" Sync="TRUE"></countryCode></dataLang><idCitation><resTitle Sync="TRUE">vrm.tif</resTitle><presForm><PresFormCd value="005" Sync="TRUE"></PresFormCd></presForm></idCitation><spatRpType><SpatRepTypCd value="002" Sync="TRUE"></SpatRepTypCd></spatRpType><dataExt><geoEle><GeoBndBox esriExtentType="search"><exTypeCode Sync="TRUE">1</exTypeCode><westBL Sync="TRUE">-87.399784</westBL><eastBL Sync="TRUE">-86.524163</eastBL><northBL Sync="TRUE">50.367357</northBL><southBL Sync="TRUE">49.737752</southBL></GeoBndBox></geoEle></dataExt></dataIdInfo><mdLang><languageCode value="eng" Sync="TRUE"></languageCode><countryCode value="CAN" Sync="TRUE"></countryCode></mdLang><mdChar><CharSetCd value="004" Sync="TRUE"></CharSetCd></mdChar><distInfo><distFormat><formatName Sync="TRUE">Raster Dataset</formatName></distFormat></distInfo><mdHrLv><ScopeCd value="005" Sync="TRUE"></ScopeCd></mdHrLv><mdHrLvName Sync="TRUE">dataset</mdHrLvName><refSysInfo><RefSystem><refSysID><identCode code="3161" Sync="TRUE"></identCode><idCodeSpace Sync="TRUE">EPSG</idCodeSpace><idVersion Sync="TRUE">8.6.2</idVersion></refSysID></RefSystem></refSysInfo><spatRepInfo><Georect><cellGeo><CellGeoCd Sync="TRUE" value="002"></CellGeoCd></cellGeo><numDims Sync="TRUE">2</numDims><tranParaAv Sync="TRUE">1</tranParaAv><chkPtAv Sync="TRUE">0</chkPtAv><cornerPts><pos Sync="TRUE">759720.000000 12570900.000010</pos></cornerPts><cornerPts><pos Sync="TRUE">759720.000000 12639180.000010</pos></cornerPts><cornerPts><pos Sync="TRUE">820500.000000 12639180.000010</pos></cornerPts><cornerPts><pos Sync="TRUE">820500.000000 12570900.000010</pos></cornerPts><centerPt><pos Sync="TRUE">790110.000000 12605040.000010</pos></centerPt><axisDimension type="002"><dimSize Sync="TRUE">2026</dimSize><dimResol><value Sync="TRUE" uom="m">30.000000</value></dimResol></axisDimension><axisDimension type="001"><dimSize Sync="TRUE">2276</dimSize><dimResol><value Sync="TRUE" uom="m">30.000000</value></dimResol></axisDimension><ptInPixel><PixOrientCd Sync="TRUE" value="001"></PixOrientCd></ptInPixel></Georect></spatRepInfo><contInfo><ImgDesc><contentTyp><ContentTypCd Sync="TRUE" value="001"></ContentTypCd></contentTyp><covDim><Band><dimDescrp Sync="TRUE">Band_1</dimDescrp><bitsPerVal Sync="TRUE">32</bitsPerVal><valUnit><UOM type="length"></UOM></valUnit></Band></covDim></ImgDesc></contInfo><mdDateSt Sync="TRUE">20191126</mdDateSt></metadata>
